# Supplementary material for: Leukocyte telomere length and bipolar disorder risk: evidence from Mendelian randomization analysis
Source: PeerJ. 2023 Mar 31;11:e15129. doi: 10.7717/peerj.15129 (PMC10069421; doi:10.7717/peerj.15129)
Supplement: Supplemental Information 2 [file peerj-11-15129-s002.zip]

Archive with 5 entries (3 files):
- RAW_data and R code/RAW_data_csv_file and R code/
- RAW_data and R code/RAW_data_csv_file and R code/Univariate-analysis-code.R
- RAW_data and R code/RAW_data_csv_file and R code/dat.csv
- RAW_data and R code/RAW_data_csv_file and R code/ieu-b-4879_ebi-a-GCST003724.RData
- RAW_data and R code/
