# Supplementary material for: Leukocyte telomere length and bipolar disorder risk: evidence from Mendelian randomization analysis
Source: PeerJ. 2023 Mar 31;11:e15129. doi: 10.7717/peerj.15129 (PMC10069421; doi:10.7717/peerj.15129)
Supplement: Supplemental Information 2 [file peerj-11-15129-s002.zip › RAW_data and R code/RAW_data_csv_file and R code/dat.csv]

SNP	effect_allele.exposure	other_allele.exposure	effect_allele.outcome	other_allele.outcome	beta.exposure	beta.outcome	eaf.exposure	eaf.outcome	remove	palindromic	ambiguous	id.outcome	chr	pos	se.outcome	samplesize.outcome	pval.outcome	outcome	originalname.outcome	outcome.deprecated	mr_keep.outcome	data_source.outcome	proxy.outcome	target_snp.outcome	proxy_snp.outcome	target_a1.outcome	target_a2.outcome	proxy_a1.outcome	proxy_a2.outcome	chr.exposure	pos.exposure	se.exposure	pval.exposure	samplesize.exposure	id.exposure	exposure	mr_keep.exposure	pval_origin.exposure	data_source.exposure	action	mr_keep
rs1003322	A	C	A	C	0.0141734	-0.0195	0.213742	0.2166	FALSE	FALSE	FALSE	ebi-a-GCST003724	22	51072289	0.0294	34950	0.4241	Bipolar disorder || id:ebi-a-GCST003724	Bipolar disorder	Bipolar disorder || ||	TRUE	igd	NA	NA	NA	NA	NA	NA	NA	22	51072289	0.00247546	1e-08	472174	ieu-b-4879	telomere length || id:ieu-b-4879	TRUE	reported	igd	2	TRUE
rs10112752	A	G	A	G	-0.0287522	-0.0049	0.430369	0.4416	FALSE	FALSE	FALSE	ebi-a-GCST003724	8	73958718	0.0223	34950	0.866	Bipolar disorder || id:ebi-a-GCST003724	Bipolar disorder	Bipolar disorder || ||	TRUE	igd	NA	NA	NA	NA	NA	NA	NA	8	73958718	0.00202518	9.49948e-46	472174	ieu-b-4879	telomere length || id:ieu-b-4879	TRUE	reported	igd	2	TRUE
rs1023767	A	G	A	G	-0.0183732	0.0576	0.237595	0.2454	FALSE	FALSE	FALSE	ebi-a-GCST003724	8	95530969	0.0256	34950	0.0215899	Bipolar disorder || id:ebi-a-GCST003724	Bipolar disorder	Bipolar disorder || ||	TRUE	igd	NA	NA	NA	NA	NA	NA	NA	8	95530969	0.00234772	5.00035e-15	472174	ieu-b-4879	telomere length || id:ieu-b-4879	TRUE	reported	igd	2	TRUE
rs10768683	G	C	G	C	0.0469922	-0.0153	0.841033	0.8389	FALSE	TRUE	FALSE	ebi-a-GCST003724	11	5247791	0.0308	34950	0.5452	Bipolar disorder || id:ebi-a-GCST003724	Bipolar disorder	Bipolar disorder || ||	TRUE	igd	NA	NA	NA	NA	NA	NA	NA	11	5247791	0.00277015	1.50003e-64	472174	ieu-b-4879	telomere length || id:ieu-b-4879	TRUE	reported	igd	2	TRUE
rs10773176	G	A	G	A	-0.0172009	0.0592	0.741214	0.7409	FALSE	FALSE	FALSE	ebi-a-GCST003724	12	122944713	0.0254	34950	0.02142	Bipolar disorder || id:ebi-a-GCST003724	Bipolar disorder	Bipolar disorder || ||	TRUE	igd	NA	NA	NA	NA	NA	NA	NA	12	122944713	0.00228534	5.19996e-14	472174	ieu-b-4879	telomere length || id:ieu-b-4879	TRUE	reported	igd	2	TRUE
rs10774624	A	G	A	G	0.0149944	0.012	0.53276	0.5057	FALSE	FALSE	FALSE	ebi-a-GCST003724	12	111833788	0.0226	34950	0.672201	Bipolar disorder || id:ebi-a-GCST003724	Bipolar disorder	Bipolar disorder || ||	TRUE	igd	NA	NA	NA	NA	NA	NA	NA	12	111833788	0.00205494	2.90001e-13	472174	ieu-b-4879	telomere length || id:ieu-b-4879	TRUE	reported	igd	2	TRUE
rs10805346	C	T	C	T	0.0117072	0.0088	0.439339	0.4328	FALSE	FALSE	FALSE	ebi-a-GCST003724	4	9920347	0.0228	34950	0.804	Bipolar disorder || id:ebi-a-GCST003724	Bipolar disorder	Bipolar disorder || ||	TRUE	igd	NA	NA	NA	NA	NA	NA	NA	4	9920347	0.00202147	7.00003e-09	472174	ieu-b-4879	telomere length || id:ieu-b-4879	TRUE	reported	igd	2	TRUE
rs10840270	G	C	G	C	0.014383	0.0356	0.655684	0.6524	FALSE	TRUE	FALSE	ebi-a-GCST003724	11	9629553	0.0232	34950	0.1467	Bipolar disorder || id:ebi-a-GCST003724	Bipolar disorder	Bipolar disorder || ||	TRUE	igd	NA	NA	NA	NA	NA	NA	NA	11	9629553	0.00212494	1.29987e-11	472174	ieu-b-4879	telomere length || id:ieu-b-4879	TRUE	reported	igd	2	TRUE
rs10845387	A	G	A	G	-0.0141214	0.0094	0.352666	0.3422	FALSE	FALSE	FALSE	ebi-a-GCST003724	12	11757743	0.0272	34950	0.7294	Bipolar disorder || id:ebi-a-GCST003724	Bipolar disorder	Bipolar disorder || ||	TRUE	igd	NA	NA	NA	NA	NA	NA	NA	12	11757743	0.00209396	1.50003e-11	472174	ieu-b-4879	telomere length || id:ieu-b-4879	TRUE	reported	igd	2	TRUE
rs10905255	T	G	T	G	-0.0182493	-0.0052	0.57919	0.5819	FALSE	FALSE	FALSE	ebi-a-GCST003724	10	5870267	0.0228	34950	0.7408	Bipolar disorder || id:ebi-a-GCST003724	Bipolar disorder	Bipolar disorder || ||	TRUE	igd	NA	NA	NA	NA	NA	NA	NA	10	5870267	0.00203099	2.60016e-19	472174	ieu-b-4879	telomere length || id:ieu-b-4879	TRUE	reported	igd	2	TRUE
rs11085072	T	C	T	C	-0.0131806	-0.0084	0.236909	0.232	FALSE	FALSE	FALSE	ebi-a-GCST003724	19	4368142	0.0265	34950	0.7554	Bipolar disorder || id:ebi-a-GCST003724	Bipolar disorder	Bipolar disorder || ||	TRUE	igd	NA	NA	NA	NA	NA	NA	NA	19	4368142	0.00236713	2.59998e-08	472174	ieu-b-4879	telomere length || id:ieu-b-4879	TRUE	reported	igd	2	TRUE
rs11117354	C	T	C	T	0.0232506	-0.0302	0.696513	0.7039	FALSE	FALSE	FALSE	ebi-a-GCST003724	16	88092092	0.0245	34950	0.2247	Bipolar disorder || id:ebi-a-GCST003724	Bipolar disorder	Bipolar disorder || ||	TRUE	igd	NA	NA	NA	NA	NA	NA	NA	16	88092092	0.00219601	3.40017e-26	472174	ieu-b-4879	telomere length || id:ieu-b-4879	TRUE	reported	igd	2	TRUE
rs111527438	C	T	C	T	0.0125	0.0149	0.351251	0.3457	FALSE	FALSE	FALSE	ebi-a-GCST003724	17	29252703	0.024	34950	0.552901	Bipolar disorder || id:ebi-a-GCST003724	Bipolar disorder	Bipolar disorder || ||	TRUE	igd	NA	NA	NA	NA	NA	NA	NA	17	29252703	0.00211016	3.09999e-09	472174	ieu-b-4879	telomere length || id:ieu-b-4879	TRUE	reported	igd	2	TRUE
rs111950327	C	G	C	G	0.0238271	-0.0225	0.063628	0.0677	FALSE	TRUE	FALSE	ebi-a-GCST003724	16	48283993	0.0443	34950	0.617401	Bipolar disorder || id:ebi-a-GCST003724	Bipolar disorder	Bipolar disorder || ||	TRUE	igd	NA	NA	NA	NA	NA	NA	NA	16	48283993	0.00409406	5.89997e-09	472174	ieu-b-4879	telomere length || id:ieu-b-4879	TRUE	reported	igd	2	TRUE
rs11212631	C	T	C	T	-0.0193458	0.0325	0.199229	0.204	FALSE	FALSE	FALSE	ebi-a-GCST003724	11	108304509	0.0284	34950	0.2384	Bipolar disorder || id:ebi-a-GCST003724	Bipolar disorder	Bipolar disorder || ||	TRUE	igd	NA	NA	NA	NA	NA	NA	NA	11	108304509	0.00256554	4.70002e-14	472174	ieu-b-4879	telomere length || id:ieu-b-4879	TRUE	reported	igd	2	TRUE
rs113525195	A	C	A	C	-0.0124075	-0.041	0.290254	0.2877	FALSE	FALSE	FALSE	ebi-a-GCST003724	14	23499321	0.0267	34950	0.1067	Bipolar disorder || id:ebi-a-GCST003724	Bipolar disorder	Bipolar disorder || ||	TRUE	igd	NA	NA	NA	NA	NA	NA	NA	14	23499321	0.00224132	3.09999e-08	472174	ieu-b-4879	telomere length || id:ieu-b-4879	TRUE	reported	igd	2	TRUE
rs11557154	T	C	T	C	-0.0343719	-0.0263	0.13003	0.1261	FALSE	FALSE	FALSE	ebi-a-GCST003724	9	34107505	0.0334	34950	0.4697	Bipolar disorder || id:ebi-a-GCST003724	Bipolar disorder	Bipolar disorder || ||	TRUE	igd	NA	NA	NA	NA	NA	NA	NA	9	34107505	0.00298538	1.10002e-30	472174	ieu-b-4879	telomere length || id:ieu-b-4879	TRUE	reported	igd	2	TRUE
rs11579626	C	A	C	A	0.0265113	0.0676	0.084882	0.0876	FALSE	FALSE	FALSE	ebi-a-GCST003724	1	146741960	0.0385	34950	0.0857097	Bipolar disorder || id:ebi-a-GCST003724	Bipolar disorder	Bipolar disorder || ||	TRUE	igd	NA	NA	NA	NA	NA	NA	NA	1	146741960	0.00357752	1.29987e-13	472174	ieu-b-4879	telomere length || id:ieu-b-4879	TRUE	reported	igd	2	TRUE
rs11584821	T	C	T	C	-0.0306517	0.0498	0.176208	0.1844	FALSE	FALSE	FALSE	ebi-a-GCST003724	1	114419489	0.0285	34950	0.0643102	Bipolar disorder || id:ebi-a-GCST003724	Bipolar disorder	Bipolar disorder || ||	TRUE	igd	NA	NA	NA	NA	NA	NA	NA	1	114419489	0.00263623	2.99985e-31	472174	ieu-b-4879	telomere length || id:ieu-b-4879	TRUE	reported	igd	2	TRUE
rs116863223	A	G	A	G	-0.0817874	0.2148	0.011763	0.0131	FALSE	FALSE	FALSE	ebi-a-GCST003724	18	709396	0.1496	34950	0.145	Bipolar disorder || id:ebi-a-GCST003724	Bipolar disorder	Bipolar disorder || ||	TRUE	igd	NA	NA	NA	NA	NA	NA	NA	18	709396	0.00937157	2.60016e-18	472174	ieu-b-4879	telomere length || id:ieu-b-4879	TRUE	reported	igd	2	TRUE
rs11699829	A	G	A	G	0.0641957	-0.0029	0.034146	0.0388	FALSE	FALSE	FALSE	ebi-a-GCST003724	20	62157200	0.0662	34950	0.803	Bipolar disorder || id:ebi-a-GCST003724	Bipolar disorder	Bipolar disorder || ||	TRUE	igd	NA	NA	NA	NA	NA	NA	NA	20	62157200	0.00602028	1.50003e-26	472174	ieu-b-4879	telomere length || id:ieu-b-4879	TRUE	reported	igd	2	TRUE
rs117034449	A	G	A	G	0.0374377	-0.005	0.023304	0.0258	FALSE	FALSE	FALSE	ebi-a-GCST003724	10	103855348	0.0758	34950	0.8791	Bipolar disorder || id:ebi-a-GCST003724	Bipolar disorder	Bipolar disorder || ||	TRUE	igd	NA	NA	NA	NA	NA	NA	NA	10	103855348	0.00667898	2.1e-08	472174	ieu-b-4879	telomere length || id:ieu-b-4879	TRUE	reported	igd	2	TRUE
rs117407747	T	C	T	C	0.0450533	-0.0553	0.027571	0.0235	FALSE	FALSE	FALSE	ebi-a-GCST003724	7	159117178	0.0759	34950	0.3186	Bipolar disorder || id:ebi-a-GCST003724	Bipolar disorder	Bipolar disorder || ||	TRUE	igd	NA	NA	NA	NA	NA	NA	NA	7	159117178	0.00611706	1.80011e-13	472174	ieu-b-4879	telomere length || id:ieu-b-4879	TRUE	reported	igd	2	TRUE
rs117512405	A	G	A	G	-0.0790134	0.0972	0.017043	0.0227	FALSE	FALSE	FALSE	ebi-a-GCST003724	20	62574274	0.0898	34950	0.3016	Bipolar disorder || id:ebi-a-GCST003724	Bipolar disorder	Bipolar disorder || ||	TRUE	igd	NA	NA	NA	NA	NA	NA	NA	20	62574274	0.00824611	9.49948e-22	472174	ieu-b-4879	telomere length || id:ieu-b-4879	TRUE	reported	igd	2	TRUE
rs117630647	A	G	A	G	0.059565	8e-04	0.021346	0.0199	FALSE	FALSE	FALSE	ebi-a-GCST003724	7	124779510	0.0813	34950	0.9787	Bipolar disorder || id:ebi-a-GCST003724	Bipolar disorder	Bipolar disorder || ||	TRUE	igd	NA	NA	NA	NA	NA	NA	NA	7	124779510	0.00720413	1.39991e-16	472174	ieu-b-4879	telomere length || id:ieu-b-4879	TRUE	reported	igd	2	TRUE
rs11769630	A	T	A	T	-0.0256807	0.0771	0.072227	0.0767	FALSE	TRUE	FALSE	ebi-a-GCST003724	7	50257703	0.0422	34950	0.0934093	Bipolar disorder || id:ebi-a-GCST003724	Bipolar disorder	Bipolar disorder || ||	TRUE	igd	NA	NA	NA	NA	NA	NA	NA	7	50257703	0.00389475	4.30031e-11	472174	ieu-b-4879	telomere length || id:ieu-b-4879	TRUE	reported	igd	2	TRUE
rs11991877	A	T	A	T	-0.030138	-0.0176	0.889309	0.8892	FALSE	TRUE	FALSE	ebi-a-GCST003724	8	56664524	0.0351	34950	0.721099	Bipolar disorder || id:ebi-a-GCST003724	Bipolar disorder	Bipolar disorder || ||	TRUE	igd	NA	NA	NA	NA	NA	NA	NA	8	56664524	0.00318686	3.19963e-21	472174	ieu-b-4879	telomere length || id:ieu-b-4879	TRUE	reported	igd	2	TRUE
rs12369950	C	T	C	T	-0.0178308	-5e-04	0.140675	0.1353	FALSE	FALSE	FALSE	ebi-a-GCST003724	12	24762109	0.0323	34950	0.9299	Bipolar disorder || id:ebi-a-GCST003724	Bipolar disorder	Bipolar disorder || ||	TRUE	igd	NA	NA	NA	NA	NA	NA	NA	12	24762109	0.00290205	8e-10	472174	ieu-b-4879	telomere length || id:ieu-b-4879	TRUE	reported	igd	2	TRUE
rs12412214	A	G	A	G	-0.0245174	0.0218	0.279765	0.2913	FALSE	FALSE	FALSE	ebi-a-GCST003724	10	101276256	0.0243	34950	0.4285	Bipolar disorder || id:ebi-a-GCST003724	Bipolar disorder	Bipolar disorder || ||	TRUE	igd	NA	NA	NA	NA	NA	NA	NA	10	101276256	0.00222685	3.40017e-28	472174	ieu-b-4879	telomere length || id:ieu-b-4879	TRUE	reported	igd	2	TRUE
rs12451892	C	T	C	T	-0.0116145	0.0269	0.380511	0.3744	FALSE	FALSE	FALSE	ebi-a-GCST003724	17	2247982	0.0227	34950	0.1487	Bipolar disorder || id:ebi-a-GCST003724	Bipolar disorder	Bipolar disorder || ||	TRUE	igd	NA	NA	NA	NA	NA	NA	NA	17	2247982	0.00207578	2.19999e-08	472174	ieu-b-4879	telomere length || id:ieu-b-4879	TRUE	reported	igd	2	TRUE
rs1291143	C	A	C	A	0.0493145	0.0043	0.849026	0.8563	FALSE	FALSE	FALSE	ebi-a-GCST003724	20	35525640	0.0316	34950	0.8267	Bipolar disorder || id:ebi-a-GCST003724	Bipolar disorder	Bipolar disorder || ||	TRUE	igd	NA	NA	NA	NA	NA	NA	NA	20	35525640	0.0027991	1.80011e-69	472174	ieu-b-4879	telomere length || id:ieu-b-4879	TRUE	reported	igd	2	TRUE
rs12925933	C	A	C	A	-0.0146622	0.0059	0.66221	0.6778	FALSE	FALSE	FALSE	ebi-a-GCST003724	16	90141355	0.0236	34950	0.8516	Bipolar disorder || id:ebi-a-GCST003724	Bipolar disorder	Bipolar disorder || ||	TRUE	igd	NA	NA	NA	NA	NA	NA	NA	16	90141355	0.00213796	7.00003e-12	472174	ieu-b-4879	telomere length || id:ieu-b-4879	TRUE	reported	igd	2	TRUE
rs12932179	G	A	G	A	-0.0136257	0.0033	0.561399	0.5707	FALSE	FALSE	FALSE	ebi-a-GCST003724	16	9072085	0.0227	34950	0.7689	Bipolar disorder || id:ebi-a-GCST003724	Bipolar disorder	Bipolar disorder || ||	TRUE	igd	NA	NA	NA	NA	NA	NA	NA	16	9072085	0.0020276	1.80011e-11	472174	ieu-b-4879	telomere length || id:ieu-b-4879	TRUE	reported	igd	2	TRUE
rs13062095	C	T	C	T	0.0138552	-0.0456	0.327843	0.3382	FALSE	FALSE	FALSE	ebi-a-GCST003724	3	101267385	0.0237	34950	0.0359402	Bipolar disorder || id:ebi-a-GCST003724	Bipolar disorder	Bipolar disorder || ||	TRUE	igd	NA	NA	NA	NA	NA	NA	NA	3	101267385	0.00214113	9.70063e-11	472174	ieu-b-4879	telomere length || id:ieu-b-4879	TRUE	reported	igd	2	TRUE
rs13230646	C	T	C	T	-0.0173277	-0.0132	0.248945	0.2564	FALSE	FALSE	FALSE	ebi-a-GCST003724	7	23930316	0.0253	34950	0.5847	Bipolar disorder || id:ebi-a-GCST003724	Bipolar disorder	Bipolar disorder || ||	TRUE	igd	NA	NA	NA	NA	NA	NA	NA	7	23930316	0.00232377	8.9002e-14	472174	ieu-b-4879	telomere length || id:ieu-b-4879	TRUE	reported	igd	2	TRUE
rs1332941	G	A	G	A	0.0256552	-0.0328	0.820466	0.8466	FALSE	FALSE	FALSE	ebi-a-GCST003724	13	41695100	0.0308	34950	0.4222	Bipolar disorder || id:ebi-a-GCST003724	Bipolar disorder	Bipolar disorder || ||	TRUE	igd	NA	NA	NA	NA	NA	NA	NA	13	41695100	0.00273159	5.90065e-21	472174	ieu-b-4879	telomere length || id:ieu-b-4879	TRUE	reported	igd	2	TRUE
rs137901416	A	G	A	G	0.04572	0.0142	0.100311	0.1012	FALSE	FALSE	FALSE	ebi-a-GCST003724	14	73418095	0.0366	34950	0.686901	Bipolar disorder || id:ebi-a-GCST003724	Bipolar disorder	Bipolar disorder || ||	TRUE	igd	NA	NA	NA	NA	NA	NA	NA	14	73418095	0.00332355	4.70002e-43	472174	ieu-b-4879	telomere length || id:ieu-b-4879	TRUE	reported	igd	2	TRUE
rs139669835	T	C	T	C	-0.0612563	-0.5196	0.009365	0.0107	FALSE	FALSE	FALSE	ebi-a-GCST003724	18	729871	0.2218	34950	0.0191801	Bipolar disorder || id:ebi-a-GCST003724	Bipolar disorder	Bipolar disorder || ||	TRUE	igd	NA	NA	NA	NA	NA	NA	NA	18	729871	0.0105346	6.1e-09	472174	ieu-b-4879	telomere length || id:ieu-b-4879	TRUE	reported	igd	2	TRUE
rs139795227	C	A	C	A	0.0599379	0.0372	0.014021	0.0189	FALSE	FALSE	FALSE	ebi-a-GCST003724	1	92842367	0.0932	34950	0.732799	Bipolar disorder || id:ebi-a-GCST003724	Bipolar disorder	Bipolar disorder || ||	TRUE	igd	NA	NA	NA	NA	NA	NA	NA	1	92842367	0.00873247	6.70039e-12	472174	ieu-b-4879	telomere length || id:ieu-b-4879	TRUE	reported	igd	2	TRUE
rs142426306	T	C	T	C	-0.0504903	-0.0238	0.039544	0.0457	FALSE	FALSE	FALSE	ebi-a-GCST003724	20	62488152	0.0644	34950	0.6373	Bipolar disorder || id:ebi-a-GCST003724	Bipolar disorder	Bipolar disorder || ||	TRUE	igd	NA	NA	NA	NA	NA	NA	NA	20	62488152	0.00539933	8.69961e-21	472174	ieu-b-4879	telomere length || id:ieu-b-4879	TRUE	reported	igd	2	TRUE
rs143190905	T	G	T	G	-0.0723995	0.1055	0.080404	0.0824	FALSE	FALSE	FALSE	ebi-a-GCST003724	20	62291767	0.0446	34950	0.0168601	Bipolar disorder || id:ebi-a-GCST003724	Bipolar disorder	Bipolar disorder || ||	TRUE	igd	NA	NA	NA	NA	NA	NA	NA	20	62291767	0.00369421	1.59993e-85	472174	ieu-b-4879	telomere length || id:ieu-b-4879	TRUE	reported	igd	2	TRUE
rs144204502	T	C	T	C	-0.100574	0.0666	0.012562	0.012	FALSE	FALSE	FALSE	ebi-a-GCST003724	17	76183233	0.1301	34950	0.7754	Bipolar disorder || id:ebi-a-GCST003724	Bipolar disorder	Bipolar disorder || ||	TRUE	igd	NA	NA	NA	NA	NA	NA	NA	17	76183233	0.00913369	3.40017e-28	472174	ieu-b-4879	telomere length || id:ieu-b-4879	TRUE	reported	igd	2	TRUE
rs145114957	G	C	G	C	0.0272605	0.0091	0.042648	0.0368	FALSE	TRUE	FALSE	ebi-a-GCST003724	1	94322469	0.0582	34950	0.868	Bipolar disorder || id:ebi-a-GCST003724	Bipolar disorder	Bipolar disorder || ||	TRUE	igd	NA	NA	NA	NA	NA	NA	NA	1	94322469	0.00498872	4.60002e-08	472174	ieu-b-4879	telomere length || id:ieu-b-4879	TRUE	reported	igd	2	TRUE
rs150150565	T	C	T	C	0.063762	-0.1683	0.021455	0.0251	FALSE	FALSE	FALSE	ebi-a-GCST003724	18	708207	0.0866	34950	0.0508604	Bipolar disorder || id:ebi-a-GCST003724	Bipolar disorder	Bipolar disorder || ||	TRUE	igd	NA	NA	NA	NA	NA	NA	NA	18	708207	0.00739877	6.79986e-18	472174	ieu-b-4879	telomere length || id:ieu-b-4879	TRUE	reported	igd	2	TRUE
rs16978028	T	A	T	A	-0.029945	0.0167	0.143727	0.1413	FALSE	TRUE	FALSE	ebi-a-GCST003724	18	42070981	0.0317	34950	0.639401	Bipolar disorder || id:ebi-a-GCST003724	Bipolar disorder	Bipolar disorder || ||	TRUE	igd	NA	NA	NA	NA	NA	NA	NA	18	42070981	0.00285068	8.19974e-26	472174	ieu-b-4879	telomere length || id:ieu-b-4879	TRUE	reported	igd	2	TRUE
rs17445108	A	G	A	G	-0.0168922	-0.0271	0.12695	0.1252	FALSE	FALSE	FALSE	ebi-a-GCST003724	12	57082058	0.0363	34950	0.4471	Bipolar disorder || id:ebi-a-GCST003724	Bipolar disorder	Bipolar disorder || ||	TRUE	igd	NA	NA	NA	NA	NA	NA	NA	12	57082058	0.00300983	2e-08	472174	ieu-b-4879	telomere length || id:ieu-b-4879	TRUE	reported	igd	2	TRUE
rs17677991	G	C	G	C	0.0222664	0.0081	0.342123	0.3512	FALSE	TRUE	FALSE	ebi-a-GCST003724	15	42032383	0.0231	34950	0.725301	Bipolar disorder || id:ebi-a-GCST003724	Bipolar disorder	Bipolar disorder || ||	TRUE	igd	NA	NA	NA	NA	NA	NA	NA	15	42032383	0.00210806	4.40048e-26	472174	ieu-b-4879	telomere length || id:ieu-b-4879	TRUE	reported	igd	2	TRUE
rs17803849	T	C	T	C	0.0273203	0.0063	0.405161	0.4124	FALSE	FALSE	FALSE	ebi-a-GCST003724	2	210673445	0.0224	34950	0.831	Bipolar disorder || id:ebi-a-GCST003724	Bipolar disorder	Bipolar disorder || ||	TRUE	igd	NA	NA	NA	NA	NA	NA	NA	2	210673445	0.00203482	4.19952e-41	472174	ieu-b-4879	telomere length || id:ieu-b-4879	TRUE	reported	igd	2	TRUE
rs182059586	C	T	C	T	-0.0571159	-0.2019	0.02511	0.0185	FALSE	FALSE	FALSE	ebi-a-GCST003724	16	14652220	0.1164	34950	0.0770903	Bipolar disorder || id:ebi-a-GCST003724	Bipolar disorder	Bipolar disorder || ||	TRUE	igd	NA	NA	NA	NA	NA	NA	NA	16	14652220	0.00680853	4.90004e-17	472174	ieu-b-4879	telomere length || id:ieu-b-4879	TRUE	reported	igd	2	TRUE
rs185174247	A	G	A	G	0.0372806	0.0341	0.05609	0.0562	FALSE	FALSE	FALSE	ebi-a-GCST003724	5	138914024	0.0479	34950	0.4778	Bipolar disorder || id:ebi-a-GCST003724	Bipolar disorder	Bipolar disorder || ||	TRUE	igd	NA	NA	NA	NA	NA	NA	NA	5	138914024	0.00435145	1.10002e-17	472174	ieu-b-4879	telomere length || id:ieu-b-4879	TRUE	reported	igd	2	TRUE
rs188918174	T	C	T	C	0.0403062	-0.0312	0.036106	0.0341	FALSE	FALSE	FALSE	ebi-a-GCST003724	2	54473646	0.0638	34950	0.4735	Bipolar disorder || id:ebi-a-GCST003724	Bipolar disorder	Bipolar disorder || ||	TRUE	igd	NA	NA	NA	NA	NA	NA	NA	2	54473646	0.00543604	1.20005e-13	472174	ieu-b-4879	telomere length || id:ieu-b-4879	TRUE	reported	igd	2	TRUE
rs1907702	A	G	A	G	0.0150247	0.0133	0.766771	0.7848	FALSE	FALSE	FALSE	ebi-a-GCST003724	12	88955469	0.0269	34950	0.716401	Bipolar disorder || id:ebi-a-GCST003724	Bipolar disorder	Bipolar disorder || ||	TRUE	igd	NA	NA	NA	NA	NA	NA	NA	12	88955469	0.00242651	5.89997e-10	472174	ieu-b-4879	telomere length || id:ieu-b-4879	TRUE	reported	igd	2	TRUE
rs1957937	T	A	T	A	0.0209365	0.0439	0.16018	0.1548	FALSE	TRUE	FALSE	ebi-a-GCST003724	14	96181360	0.0306	34950	0.1198	Bipolar disorder || id:ebi-a-GCST003724	Bipolar disorder	Bipolar disorder || ||	TRUE	igd	NA	NA	NA	NA	NA	NA	NA	14	96181360	0.00273361	1.9002e-14	472174	ieu-b-4879	telomere length || id:ieu-b-4879	TRUE	reported	igd	2	TRUE
rs1985369	G	A	G	A	-0.0311893	-0.0426	0.868178	0.8738	FALSE	FALSE	FALSE	ebi-a-GCST003724	7	159119220	0.0341	34950	0.3328	Bipolar disorder || id:ebi-a-GCST003724	Bipolar disorder	Bipolar disorder || ||	TRUE	igd	NA	NA	NA	NA	NA	NA	NA	7	159119220	0.00300952	3.59998e-25	472174	ieu-b-4879	telomere length || id:ieu-b-4879	TRUE	reported	igd	2	TRUE
rs2056726	A	G	A	G	-0.0228078	-0.0351	0.214376	0.221	FALSE	FALSE	FALSE	ebi-a-GCST003724	7	99780283	0.0267	34950	0.2068	Bipolar disorder || id:ebi-a-GCST003724	Bipolar disorder	Bipolar disorder || ||	TRUE	igd	NA	NA	NA	NA	NA	NA	NA	7	99780283	0.00243638	7.89951e-21	472174	ieu-b-4879	telomere length || id:ieu-b-4879	TRUE	reported	igd	2	TRUE
rs2230590	C	T	C	T	-0.0158022	-0.0371	0.510897	0.5062	FALSE	FALSE	FALSE	ebi-a-GCST003724	3	49936102	0.022	34950	0.126	Bipolar disorder || id:ebi-a-GCST003724	Bipolar disorder	Bipolar disorder || ||	TRUE	igd	NA	NA	NA	NA	NA	NA	NA	3	49936102	0.00200806	3.59998e-15	472174	ieu-b-4879	telomere length || id:ieu-b-4879	TRUE	reported	igd	2	TRUE
rs2276182	G	C	G	C	0.0233529	0.0257	0.403227	0.4057	FALSE	TRUE	FALSE	ebi-a-GCST003724	18	51798047	0.0225	34950	0.259	Bipolar disorder || id:ebi-a-GCST003724	Bipolar disorder	Bipolar disorder || ||	TRUE	igd	NA	NA	NA	NA	NA	NA	NA	18	51798047	0.00204247	2.80027e-30	472174	ieu-b-4879	telomere length || id:ieu-b-4879	TRUE	reported	igd	2	TRUE
rs2282764	G	A	G	A	-0.0224234	0.067	0.142384	0.1465	FALSE	FALSE	FALSE	ebi-a-GCST003724	4	2255063	0.0311	34950	0.0353199	Bipolar disorder || id:ebi-a-GCST003724	Bipolar disorder	Bipolar disorder || ||	TRUE	igd	NA	NA	NA	NA	NA	NA	NA	4	2255063	0.00289392	9.30037e-15	472174	ieu-b-4879	telomere length || id:ieu-b-4879	TRUE	reported	igd	2	TRUE
rs2293579	A	G	A	G	-0.012915	-0.001	0.386274	0.3882	FALSE	FALSE	FALSE	ebi-a-GCST003724	11	47440758	0.0227	34950	0.9862	Bipolar disorder || id:ebi-a-GCST003724	Bipolar disorder	Bipolar disorder || ||	TRUE	igd	NA	NA	NA	NA	NA	NA	NA	11	47440758	0.00205481	3.29997e-10	472174	ieu-b-4879	telomere length || id:ieu-b-4879	TRUE	reported	igd	2	TRUE
rs2306646	C	G	C	G	-0.0209417	0.0281	0.559475	0.5537	FALSE	TRUE	TRUE	ebi-a-GCST003724	8	21846586	0.022	34950	0.2314	Bipolar disorder || id:ebi-a-GCST003724	Bipolar disorder	Bipolar disorder || ||	TRUE	igd	NA	NA	NA	NA	NA	NA	NA	8	21846586	0.00201898	3.29989e-25	472174	ieu-b-4879	telomere length || id:ieu-b-4879	TRUE	reported	igd	2	FALSE
rs2555104	C	A	C	A	-0.0139717	0.0318	0.434255	0.4414	FALSE	FALSE	FALSE	ebi-a-GCST003724	2	17841243	0.0222	34950	0.1388	Bipolar disorder || id:ebi-a-GCST003724	Bipolar disorder	Bipolar disorder || ||	TRUE	igd	NA	NA	NA	NA	NA	NA	NA	2	17841243	0.00203498	6.59933e-12	472174	ieu-b-4879	telomere length || id:ieu-b-4879	TRUE	reported	igd	2	TRUE
rs2763979	T	C	T	C	-0.0277713	-0.0222	0.359721	0.3481	FALSE	FALSE	FALSE	ebi-a-GCST003724	6	31794592	0.0231	34950	0.3324	Bipolar disorder || id:ebi-a-GCST003724	Bipolar disorder	Bipolar disorder || ||	TRUE	igd	NA	NA	NA	NA	NA	NA	NA	6	31794592	0.00208092	1.29987e-40	472174	ieu-b-4879	telomere length || id:ieu-b-4879	TRUE	reported	igd	2	TRUE
rs28363070	A	G	A	G	0.0755557	-0.1238	0.013389	0.0194	FALSE	FALSE	FALSE	ebi-a-GCST003724	5	1415068	0.0961	34950	0.1746	Bipolar disorder || id:ebi-a-GCST003724	Bipolar disorder	Bipolar disorder || ||	TRUE	igd	NA	NA	NA	NA	NA	NA	NA	5	1415068	0.00959987	3.50026e-15	472174	ieu-b-4879	telomere length || id:ieu-b-4879	TRUE	reported	igd	2	TRUE
rs28502153	A	C	A	C	-0.0215916	-0.0144	0.377958	0.3759	FALSE	FALSE	FALSE	ebi-a-GCST003724	22	17469049	0.0234	34950	0.522801	Bipolar disorder || id:ebi-a-GCST003724	Bipolar disorder	Bipolar disorder || ||	TRUE	igd	NA	NA	NA	NA	NA	NA	NA	22	17469049	0.00206208	1.20005e-25	472174	ieu-b-4879	telomere length || id:ieu-b-4879	TRUE	reported	igd	2	TRUE
rs28577594	C	G	C	G	0.0187657	-0.0548	0.709829	0.7096	FALSE	TRUE	FALSE	ebi-a-GCST003724	12	123895906	0.0251	34950	0.0336597	Bipolar disorder || id:ebi-a-GCST003724	Bipolar disorder	Bipolar disorder || ||	TRUE	igd	NA	NA	NA	NA	NA	NA	NA	12	123895906	0.00224024	5.40008e-17	472174	ieu-b-4879	telomere length || id:ieu-b-4879	TRUE	reported	igd	2	TRUE
rs2967355	C	A	C	A	-0.0461595	0.0386	0.774276	0.776	FALSE	FALSE	FALSE	ebi-a-GCST003724	16	82200103	0.0267	34950	0.145	Bipolar disorder || id:ebi-a-GCST003724	Bipolar disorder	Bipolar disorder || ||	TRUE	igd	NA	NA	NA	NA	NA	NA	NA	16	82200103	0.00238972	4.00037e-83	472174	ieu-b-4879	telomere length || id:ieu-b-4879	TRUE	reported	igd	2	TRUE
rs2977608	C	A	C	A	0.0129483	0.0052	0.743949	0.7241	FALSE	FALSE	FALSE	ebi-a-GCST003724	1	768253	0.0349	34950	0.785599	Bipolar disorder || id:ebi-a-GCST003724	Bipolar disorder	Bipolar disorder || ||	TRUE	igd	NA	NA	NA	NA	NA	NA	NA	1	768253	0.00233716	2.99999e-08	472174	ieu-b-4879	telomere length || id:ieu-b-4879	TRUE	reported	igd	2	TRUE
rs3093888	A	G	A	G	-0.028973	0.0521	0.05131	0.0523	FALSE	FALSE	FALSE	ebi-a-GCST003724	14	20812951	0.0496	34950	0.3774	Bipolar disorder || id:ebi-a-GCST003724	Bipolar disorder	Bipolar disorder || ||	TRUE	igd	NA	NA	NA	NA	NA	NA	NA	14	20812951	0.00452459	1.5e-10	472174	ieu-b-4879	telomere length || id:ieu-b-4879	TRUE	reported	igd	2	TRUE
rs35446936	A	G	A	G	-0.0940025	0.0284	0.243674	0.248	FALSE	FALSE	FALSE	ebi-a-GCST003724	3	169486508	0.0257	34950	0.2401	Bipolar disorder || id:ebi-a-GCST003724	Bipolar disorder	Bipolar disorder || ||	TRUE	igd	NA	NA	NA	NA	NA	NA	NA	3	169486508	0.00232918	1e-200	472174	ieu-b-4879	telomere length || id:ieu-b-4879	TRUE	reported	igd	2	TRUE
rs35640778	A	G	A	G	-0.209011	0.1595	0.020757	0.0157	FALSE	FALSE	FALSE	ebi-a-GCST003724	20	62321128	0.1003	34950	0.1375	Bipolar disorder || id:ebi-a-GCST003724	Bipolar disorder	Bipolar disorder || ||	TRUE	igd	NA	NA	NA	NA	NA	NA	NA	20	62321128	0.00702087	9.59401e-195	472174	ieu-b-4879	telomere length || id:ieu-b-4879	TRUE	reported	igd	2	TRUE
rs3767952	A	G	A	G	0.0134472	-0.0731	0.226709	0.222	FALSE	FALSE	FALSE	ebi-a-GCST003724	1	41231032	0.0267	34950	0.00432305	Bipolar disorder || id:ebi-a-GCST003724	Bipolar disorder	Bipolar disorder || ||	TRUE	igd	NA	NA	NA	NA	NA	NA	NA	1	41231032	0.00238826	1.79999e-08	472174	ieu-b-4879	telomere length || id:ieu-b-4879	TRUE	reported	igd	2	TRUE
rs3785074	G	A	G	A	0.023863	0.0636	0.289672	0.2806	FALSE	FALSE	FALSE	ebi-a-GCST003724	16	69406986	0.0245	34950	0.00635507	Bipolar disorder || id:ebi-a-GCST003724	Bipolar disorder	Bipolar disorder || ||	TRUE	igd	NA	NA	NA	NA	NA	NA	NA	16	69406986	0.00220455	2.60016e-27	472174	ieu-b-4879	telomere length || id:ieu-b-4879	TRUE	reported	igd	2	TRUE
rs3891167	G	A	G	A	-0.0425685	0.0156	0.253435	0.2518	FALSE	FALSE	FALSE	ebi-a-GCST003724	18	658423	0.0274	34950	0.66	Bipolar disorder || id:ebi-a-GCST003724	Bipolar disorder	Bipolar disorder || ||	TRUE	igd	NA	NA	NA	NA	NA	NA	NA	18	658423	0.00239551	1.20005e-70	472174	ieu-b-4879	telomere length || id:ieu-b-4879	TRUE	reported	igd	2	TRUE
rs41269079	A	T	A	T	0.0153617	-0.0213	0.188991	0.1964	FALSE	TRUE	FALSE	ebi-a-GCST003724	1	45252015	0.0279	34950	0.4054	Bipolar disorder || id:ebi-a-GCST003724	Bipolar disorder	Bipolar disorder || ||	TRUE	igd	NA	NA	NA	NA	NA	NA	NA	1	45252015	0.0025499	1.7e-09	472174	ieu-b-4879	telomere length || id:ieu-b-4879	TRUE	reported	igd	2	TRUE
rs41304832	A	G	A	G	0.0611702	-0.0998	0.012378	0.0148	FALSE	FALSE	FALSE	ebi-a-GCST003724	20	62375508	0.1089	34950	0.3585	Bipolar disorder || id:ebi-a-GCST003724	Bipolar disorder	Bipolar disorder || ||	TRUE	igd	NA	NA	NA	NA	NA	NA	NA	20	62375508	0.0093095	5.00035e-11	472174	ieu-b-4879	telomere length || id:ieu-b-4879	TRUE	reported	igd	2	TRUE
rs429358	C	T	C	T	0.0173498	-0.0243	0.153969	0.1406	FALSE	FALSE	FALSE	ebi-a-GCST003724	19	45411941	0.0342	34950	0.5004	Bipolar disorder || id:ebi-a-GCST003724	Bipolar disorder	Bipolar disorder || ||	TRUE	igd	NA	NA	NA	NA	NA	NA	NA	19	45411941	0.00277091	3.79997e-10	472174	ieu-b-4879	telomere length || id:ieu-b-4879	TRUE	reported	igd	2	TRUE
rs4498805	T	G	T	G	0.0150601	0.0237	0.546632	0.5446	FALSE	FALSE	FALSE	ebi-a-GCST003724	1	110910397	0.0221	34950	0.3741	Bipolar disorder || id:ebi-a-GCST003724	Bipolar disorder	Bipolar disorder || ||	TRUE	igd	NA	NA	NA	NA	NA	NA	NA	1	110910397	0.00200376	5.70033e-14	472174	ieu-b-4879	telomere length || id:ieu-b-4879	TRUE	reported	igd	2	TRUE
rs450962	G	A	G	A	0.0142833	0.066	0.283779	0.286	FALSE	FALSE	FALSE	ebi-a-GCST003724	16	28413517	0.0277	34950	0.0196399	Bipolar disorder || id:ebi-a-GCST003724	Bipolar disorder	Bipolar disorder || ||	TRUE	igd	NA	NA	NA	NA	NA	NA	NA	16	28413517	0.00245428	5.89997e-09	472174	ieu-b-4879	telomere length || id:ieu-b-4879	TRUE	reported	igd	2	TRUE
rs4530278	T	G	T	G	0.0138793	0.0461	0.59815	0.6023	FALSE	FALSE	FALSE	ebi-a-GCST003724	19	33752994	0.0251	34950	0.06422	Bipolar disorder || id:ebi-a-GCST003724	Bipolar disorder	Bipolar disorder || ||	TRUE	igd	NA	NA	NA	NA	NA	NA	NA	19	33752994	0.0020567	1.50003e-11	472174	ieu-b-4879	telomere length || id:ieu-b-4879	TRUE	reported	igd	2	TRUE
rs45604339	T	C	T	C	-0.020433	-0.0287	0.34242	0.3326	FALSE	FALSE	FALSE	ebi-a-GCST003724	14	65543102	0.0237	34950	0.1762	Bipolar disorder || id:ebi-a-GCST003724	Bipolar disorder	Bipolar disorder || ||	TRUE	igd	NA	NA	NA	NA	NA	NA	NA	14	65543102	0.00211433	4.30031e-22	472174	ieu-b-4879	telomere length || id:ieu-b-4879	TRUE	reported	igd	2	TRUE
rs4616688	T	G	T	G	-0.0173476	0.0168	0.525394	0.5355	FALSE	FALSE	FALSE	ebi-a-GCST003724	3	160042459	0.022	34950	0.4392	Bipolar disorder || id:ebi-a-GCST003724	Bipolar disorder	Bipolar disorder || ||	TRUE	igd	NA	NA	NA	NA	NA	NA	NA	3	160042459	0.00200198	4.49987e-18	472174	ieu-b-4879	telomere length || id:ieu-b-4879	TRUE	reported	igd	2	TRUE
rs4695407	G	A	G	A	0.0141511	-0.0412	0.507843	0.4932	FALSE	FALSE	FALSE	ebi-a-GCST003724	4	48843372	0.0221	34950	0.0770708	Bipolar disorder || id:ebi-a-GCST003724	Bipolar disorder	Bipolar disorder || ||	TRUE	igd	NA	NA	NA	NA	NA	NA	NA	4	48843372	0.00199925	1.50003e-12	472174	ieu-b-4879	telomere length || id:ieu-b-4879	TRUE	reported	igd	2	TRUE
rs4724	A	G	A	G	-0.0547446	0.0168	0.116598	0.1122	FALSE	FALSE	FALSE	ebi-a-GCST003724	17	7760397	0.0379	34950	0.6688	Bipolar disorder || id:ebi-a-GCST003724	Bipolar disorder	Bipolar disorder || ||	TRUE	igd	NA	NA	NA	NA	NA	NA	NA	17	7760397	0.00312441	9.79941e-69	472174	ieu-b-4879	telomere length || id:ieu-b-4879	TRUE	reported	igd	2	TRUE
rs4731541	G	C	G	C	-0.0206119	0.0017	0.624901	0.6201	FALSE	TRUE	FALSE	ebi-a-GCST003724	7	128678236	0.0239	34950	0.8965	Bipolar disorder || id:ebi-a-GCST003724	Bipolar disorder	Bipolar disorder || ||	TRUE	igd	NA	NA	NA	NA	NA	NA	NA	7	128678236	0.00205962	1.39991e-23	472174	ieu-b-4879	telomere length || id:ieu-b-4879	TRUE	reported	igd	2	TRUE
rs4743037	T	C	T	C	0.0147971	0.0144	0.230874	0.2273	FALSE	FALSE	FALSE	ebi-a-GCST003724	9	109639970	0.0263	34950	0.4742	Bipolar disorder || id:ebi-a-GCST003724	Bipolar disorder	Bipolar disorder || ||	TRUE	igd	NA	NA	NA	NA	NA	NA	NA	9	109639970	0.00238094	5.1e-10	472174	ieu-b-4879	telomere length || id:ieu-b-4879	TRUE	reported	igd	2	TRUE
rs55747751	A	G	A	G	-0.0211612	-0.0791	0.077375	0.0773	FALSE	FALSE	FALSE	ebi-a-GCST003724	5	132397351	0.0444	34950	0.07416	Bipolar disorder || id:ebi-a-GCST003724	Bipolar disorder	Bipolar disorder || ||	TRUE	igd	NA	NA	NA	NA	NA	NA	NA	5	132397351	0.00375164	1.7e-08	472174	ieu-b-4879	telomere length || id:ieu-b-4879	TRUE	reported	igd	2	TRUE
rs56061761	A	G	A	G	-0.0203556	-0.0197	0.332642	0.3255	FALSE	FALSE	FALSE	ebi-a-GCST003724	16	70187811	0.0261	34950	0.5201	Bipolar disorder || id:ebi-a-GCST003724	Bipolar disorder	Bipolar disorder || ||	TRUE	igd	NA	NA	NA	NA	NA	NA	NA	16	70187811	0.0022296	6.90081e-20	472174	ieu-b-4879	telomere length || id:ieu-b-4879	TRUE	reported	igd	2	TRUE
rs56178008	A	T	A	T	0.0143739	-0.0383	0.437497	0.4309	FALSE	TRUE	TRUE	ebi-a-GCST003724	2	29098543	0.0223	34950	0.0796306	Bipolar disorder || id:ebi-a-GCST003724	Bipolar disorder	Bipolar disorder || ||	TRUE	igd	NA	NA	NA	NA	NA	NA	NA	2	29098543	0.00201464	9.70063e-13	472174	ieu-b-4879	telomere length || id:ieu-b-4879	TRUE	reported	igd	2	FALSE
rs56799554	G	A	G	A	-0.0259793	-0.0493	0.170183	0.1678	FALSE	FALSE	FALSE	ebi-a-GCST003724	17	41456413	0.0309	34950	0.0985009	Bipolar disorder || id:ebi-a-GCST003724	Bipolar disorder	Bipolar disorder || ||	TRUE	igd	NA	NA	NA	NA	NA	NA	NA	17	41456413	0.00267858	2.99985e-22	472174	ieu-b-4879	telomere length || id:ieu-b-4879	TRUE	reported	igd	2	TRUE
rs5742915	C	T	C	T	0.0193377	-0.0461	0.445829	0.4405	FALSE	FALSE	FALSE	ebi-a-GCST003724	15	74336633	0.0236	34950	0.0446797	Bipolar disorder || id:ebi-a-GCST003724	Bipolar disorder	Bipolar disorder || ||	TRUE	igd	NA	NA	NA	NA	NA	NA	NA	15	74336633	0.00202886	1.59993e-21	472174	ieu-b-4879	telomere length || id:ieu-b-4879	TRUE	reported	igd	2	TRUE
rs59409453	G	A	G	A	0.0202133	0.0307	0.730602	0.7256	FALSE	FALSE	FALSE	ebi-a-GCST003724	17	1666218	0.0257	34950	0.252	Bipolar disorder || id:ebi-a-GCST003724	Bipolar disorder	Bipolar disorder || ||	TRUE	igd	NA	NA	NA	NA	NA	NA	NA	17	1666218	0.00230175	1.59993e-18	472174	ieu-b-4879	telomere length || id:ieu-b-4879	TRUE	reported	igd	2	TRUE
rs6007020	C	T	C	T	0.0144904	-0.0127	0.367823	0.3522	FALSE	FALSE	FALSE	ebi-a-GCST003724	22	45790132	0.0232	34950	0.617401	Bipolar disorder || id:ebi-a-GCST003724	Bipolar disorder	Bipolar disorder || ||	TRUE	igd	NA	NA	NA	NA	NA	NA	NA	22	45790132	0.00209637	4.79954e-12	472174	ieu-b-4879	telomere length || id:ieu-b-4879	TRUE	reported	igd	2	TRUE
rs6054257	A	G	A	G	-0.0141684	-0.0091	0.793522	0.7997	FALSE	FALSE	FALSE	ebi-a-GCST003724	20	66370	0.0357	34950	0.7703	Bipolar disorder || id:ebi-a-GCST003724	Bipolar disorder	Bipolar disorder || ||	TRUE	igd	NA	NA	NA	NA	NA	NA	NA	20	66370	0.00247729	1.09999e-08	472174	ieu-b-4879	telomere length || id:ieu-b-4879	TRUE	reported	igd	2	TRUE
rs611646	A	T	A	T	-0.0368309	-0.0371	0.408685	0.4206	FALSE	TRUE	TRUE	ebi-a-GCST003724	11	108177097	0.0223	34950	0.1103	Bipolar disorder || id:ebi-a-GCST003724	Bipolar disorder	Bipolar disorder || ||	TRUE	igd	NA	NA	NA	NA	NA	NA	NA	11	108177097	0.00203547	3.50026e-73	472174	ieu-b-4879	telomere length || id:ieu-b-4879	TRUE	reported	igd	2	FALSE
rs61405042	T	C	T	C	-0.0501874	-0.0264	0.029288	0.0327	FALSE	FALSE	FALSE	ebi-a-GCST003724	7	67200	0.1022	34950	0.8128	Bipolar disorder || id:ebi-a-GCST003724	Bipolar disorder	Bipolar disorder || ||	TRUE	igd	NA	NA	NA	NA	NA	NA	NA	7	67200	0.00602955	8.49963e-17	472174	ieu-b-4879	telomere length || id:ieu-b-4879	TRUE	reported	igd	2	TRUE
rs61748181	T	C	T	C	-0.059181	-0.0297	0.028928	0.0243	FALSE	FALSE	FALSE	ebi-a-GCST003724	5	1294166	0.0808	34950	0.7347	Bipolar disorder || id:ebi-a-GCST003724	Bipolar disorder	Bipolar disorder || ||	TRUE	igd	NA	NA	NA	NA	NA	NA	NA	5	1294166	0.00595394	2.80027e-23	472174	ieu-b-4879	telomere length || id:ieu-b-4879	TRUE	reported	igd	2	TRUE
rs6536702	A	G	A	G	0.0534148	-0.051	0.774647	0.7725	FALSE	FALSE	FALSE	ebi-a-GCST003724	4	164028105	0.0262	34950	0.0500403	Bipolar disorder || id:ebi-a-GCST003724	Bipolar disorder	Bipolar disorder || ||	TRUE	igd	NA	NA	NA	NA	NA	NA	NA	4	164028105	0.00238875	9.39723e-111	472174	ieu-b-4879	telomere length || id:ieu-b-4879	TRUE	reported	igd	2	TRUE
rs6584579	G	A	G	A	0.0114923	0.0122	0.398876	0.3919	FALSE	FALSE	FALSE	ebi-a-GCST003724	10	105645725	0.0228	34950	0.7205	Bipolar disorder || id:ebi-a-GCST003724	Bipolar disorder	Bipolar disorder || ||	TRUE	igd	NA	NA	NA	NA	NA	NA	NA	10	105645725	0.00204674	2e-08	472174	ieu-b-4879	telomere length || id:ieu-b-4879	TRUE	reported	igd	2	TRUE
rs6587577	G	A	G	A	-0.0182148	0.0661	0.826346	0.8248	FALSE	FALSE	FALSE	ebi-a-GCST003724	1	151402045	0.0291	34950	0.0266803	Bipolar disorder || id:ebi-a-GCST003724	Bipolar disorder	Bipolar disorder || ||	TRUE	igd	NA	NA	NA	NA	NA	NA	NA	1	151402045	0.0026359	4.79954e-12	472174	ieu-b-4879	telomere length || id:ieu-b-4879	TRUE	reported	igd	2	TRUE
rs6590343	G	A	G	A	0.0121739	-0.0043	0.516385	0.5186	FALSE	FALSE	FALSE	ebi-a-GCST003724	11	128500215	0.0234	34950	0.9112	Bipolar disorder || id:ebi-a-GCST003724	Bipolar disorder	Bipolar disorder || ||	TRUE	igd	NA	NA	NA	NA	NA	NA	NA	11	128500215	0.00201444	1.5e-09	472174	ieu-b-4879	telomere length || id:ieu-b-4879	TRUE	reported	igd	2	TRUE
rs6659669	T	C	T	C	-0.0117091	-0.0177	0.605095	0.5944	FALSE	FALSE	FALSE	ebi-a-GCST003724	1	185315067	0.0225	34950	0.4407	Bipolar disorder || id:ebi-a-GCST003724	Bipolar disorder	Bipolar disorder || ||	TRUE	igd	NA	NA	NA	NA	NA	NA	NA	1	185315067	0.00205167	1.09999e-08	472174	ieu-b-4879	telomere length || id:ieu-b-4879	TRUE	reported	igd	2	TRUE
rs6669563	A	G	A	G	0.0182358	-0.0066	0.437768	0.44	FALSE	FALSE	FALSE	ebi-a-GCST003724	1	32279629	0.0229	34950	0.8094	Bipolar disorder || id:ebi-a-GCST003724	Bipolar disorder	Bipolar disorder || ||	TRUE	igd	NA	NA	NA	NA	NA	NA	NA	1	32279629	0.00202476	2.09991e-19	472174	ieu-b-4879	telomere length || id:ieu-b-4879	TRUE	reported	igd	2	TRUE
rs66731853	A	G	A	G	-0.0177791	-0.0346	0.317304	0.3254	FALSE	FALSE	FALSE	ebi-a-GCST003724	1	20916238	0.024	34950	0.1444	Bipolar disorder || id:ebi-a-GCST003724	Bipolar disorder	Bipolar disorder || ||	TRUE	igd	NA	NA	NA	NA	NA	NA	NA	1	20916238	0.00215421	1.50003e-16	472174	ieu-b-4879	telomere length || id:ieu-b-4879	TRUE	reported	igd	2	TRUE
rs670180	A	T	A	T	-0.0115801	-0.011	0.569104	0.5791	FALSE	TRUE	TRUE	ebi-a-GCST003724	13	71236611	0.0226	34950	0.5551	Bipolar disorder || id:ebi-a-GCST003724	Bipolar disorder	Bipolar disorder || ||	TRUE	igd	NA	NA	NA	NA	NA	NA	NA	13	71236611	0.00203062	1.2e-08	472174	ieu-b-4879	telomere length || id:ieu-b-4879	TRUE	reported	igd	2	FALSE
rs6751209	C	T	C	T	-0.0140465	0.0046	0.204231	0.2056	FALSE	FALSE	FALSE	ebi-a-GCST003724	2	43588302	0.0274	34950	0.84	Bipolar disorder || id:ebi-a-GCST003724	Bipolar disorder	Bipolar disorder || ||	TRUE	igd	NA	NA	NA	NA	NA	NA	NA	2	43588302	0.00248465	1.6e-08	472174	ieu-b-4879	telomere length || id:ieu-b-4879	TRUE	reported	igd	2	TRUE
rs6776756	A	G	A	G	-0.0174439	-0.0321	0.597562	0.6036	FALSE	FALSE	FALSE	ebi-a-GCST003724	3	128215821	0.0235	34950	0.1609	Bipolar disorder || id:ebi-a-GCST003724	Bipolar disorder	Bipolar disorder || ||	TRUE	igd	NA	NA	NA	NA	NA	NA	NA	3	128215821	0.00203747	1.10002e-17	472174	ieu-b-4879	telomere length || id:ieu-b-4879	TRUE	reported	igd	2	TRUE
rs6790988	G	A	G	A	0.0145728	0.0281	0.741902	0.7356	FALSE	FALSE	FALSE	ebi-a-GCST003724	3	170263320	0.0252	34950	0.2336	Bipolar disorder || id:ebi-a-GCST003724	Bipolar disorder	Bipolar disorder || ||	TRUE	igd	NA	NA	NA	NA	NA	NA	NA	3	170263320	0.00228428	1.79999e-10	472174	ieu-b-4879	telomere length || id:ieu-b-4879	TRUE	reported	igd	2	TRUE
rs6881568	A	C	A	C	0.0169256	-0.0144	0.36258	0.3616	FALSE	FALSE	FALSE	ebi-a-GCST003724	5	1670265	0.0231	34950	0.4962	Bipolar disorder || id:ebi-a-GCST003724	Bipolar disorder	Bipolar disorder || ||	TRUE	igd	NA	NA	NA	NA	NA	NA	NA	5	1670265	0.00207735	3.69999e-16	472174	ieu-b-4879	telomere length || id:ieu-b-4879	TRUE	reported	igd	2	TRUE
rs7099229	A	G	A	G	-0.0153288	0.0377	0.273301	0.2681	FALSE	FALSE	FALSE	ebi-a-GCST003724	10	96134685	0.0255	34950	0.1675	Bipolar disorder || id:ebi-a-GCST003724	Bipolar disorder	Bipolar disorder || ||	TRUE	igd	NA	NA	NA	NA	NA	NA	NA	10	96134685	0.00224403	8.4004e-12	472174	ieu-b-4879	telomere length || id:ieu-b-4879	TRUE	reported	igd	2	TRUE
rs7164950	G	A	G	A	0.0129362	0.0294	0.405979	0.4011	FALSE	FALSE	FALSE	ebi-a-GCST003724	15	56775385	0.0226	34950	0.1796	Bipolar disorder || id:ebi-a-GCST003724	Bipolar disorder	Bipolar disorder || ||	TRUE	igd	NA	NA	NA	NA	NA	NA	NA	15	56775385	0.00204001	2.30001e-10	472174	ieu-b-4879	telomere length || id:ieu-b-4879	TRUE	reported	igd	2	TRUE
rs7209057	A	G	A	G	0.011819	0.0096	0.561044	0.5623	FALSE	FALSE	FALSE	ebi-a-GCST003724	17	65705530	0.0239	34950	0.631499	Bipolar disorder || id:ebi-a-GCST003724	Bipolar disorder	Bipolar disorder || ||	TRUE	igd	NA	NA	NA	NA	NA	NA	NA	17	65705530	0.00202865	5.69994e-09	472174	ieu-b-4879	telomere length || id:ieu-b-4879	TRUE	reported	igd	2	TRUE
rs7221585	T	C	T	C	0.0143271	-0.0388	0.22401	0.2351	FALSE	FALSE	FALSE	ebi-a-GCST003724	17	76195153	0.0292	34950	0.1798	Bipolar disorder || id:ebi-a-GCST003724	Bipolar disorder	Bipolar disorder || ||	TRUE	igd	NA	NA	NA	NA	NA	NA	NA	17	76195153	0.00247042	6.69993e-09	472174	ieu-b-4879	telomere length || id:ieu-b-4879	TRUE	reported	igd	2	TRUE
rs73581419	T	C	T	C	0.0229838	0.0387	0.106605	0.1062	FALSE	FALSE	FALSE	ebi-a-GCST003724	14	21941148	0.036	34950	0.2548	Bipolar disorder || id:ebi-a-GCST003724	Bipolar disorder	Bipolar disorder || ||	TRUE	igd	NA	NA	NA	NA	NA	NA	NA	14	21941148	0.00324156	1.29987e-12	472174	ieu-b-4879	telomere length || id:ieu-b-4879	TRUE	reported	igd	2	TRUE
rs73730598	A	G	A	G	0.0273632	-0.064	0.054793	0.056	FALSE	FALSE	FALSE	ebi-a-GCST003724	5	77973	0.0537	34950	0.1719	Bipolar disorder || id:ebi-a-GCST003724	Bipolar disorder	Bipolar disorder || ||	TRUE	igd	NA	NA	NA	NA	NA	NA	NA	5	77973	0.00439272	4.70002e-10	472174	ieu-b-4879	telomere length || id:ieu-b-4879	TRUE	reported	igd	2	TRUE
rs75664430	G	C	G	C	-0.0235179	0.0154	0.248028	0.2461	FALSE	TRUE	FALSE	ebi-a-GCST003724	17	8064779	0.0266	34950	0.6716	Bipolar disorder || id:ebi-a-GCST003724	Bipolar disorder	Bipolar disorder || ||	TRUE	igd	NA	NA	NA	NA	NA	NA	NA	17	8064779	0.0023186	3.59998e-24	472174	ieu-b-4879	telomere length || id:ieu-b-4879	TRUE	reported	igd	2	TRUE
rs76065543	T	C	T	C	0.0342843	0.0641	0.137527	0.1379	FALSE	FALSE	FALSE	ebi-a-GCST003724	16	74678063	0.0317	34950	0.0497405	Bipolar disorder || id:ebi-a-GCST003724	Bipolar disorder	Bipolar disorder || ||	TRUE	igd	NA	NA	NA	NA	NA	NA	NA	16	74678063	0.00290708	4.19952e-32	472174	ieu-b-4879	telomere length || id:ieu-b-4879	TRUE	reported	igd	2	TRUE
rs76219171	A	G	A	G	0.0359839	-0.0011	0.058433	0.0616	FALSE	FALSE	FALSE	ebi-a-GCST003724	16	50188929	0.0476	34950	0.8674	Bipolar disorder || id:ebi-a-GCST003724	Bipolar disorder	Bipolar disorder || ||	TRUE	igd	NA	NA	NA	NA	NA	NA	NA	16	50188929	0.00431741	7.8001e-17	472174	ieu-b-4879	telomere length || id:ieu-b-4879	TRUE	reported	igd	2	TRUE
rs762679	A	T	A	T	0.0310104	-0.0292	0.856501	0.8536	FALSE	TRUE	FALSE	ebi-a-GCST003724	8	48885436	0.0317	34950	0.3739	Bipolar disorder || id:ebi-a-GCST003724	Bipolar disorder	Bipolar disorder || ||	TRUE	igd	NA	NA	NA	NA	NA	NA	NA	8	48885436	0.00285024	1.39991e-27	472174	ieu-b-4879	telomere length || id:ieu-b-4879	TRUE	reported	igd	2	TRUE
rs76666449	C	T	C	T	0.0295125	-0.0665	0.100625	0.1052	FALSE	FALSE	FALSE	ebi-a-GCST003724	12	120904895	0.0364	34950	0.0645	Bipolar disorder || id:ebi-a-GCST003724	Bipolar disorder	Bipolar disorder || ||	TRUE	igd	NA	NA	NA	NA	NA	NA	NA	12	120904895	0.00333186	8.19974e-19	472174	ieu-b-4879	telomere length || id:ieu-b-4879	TRUE	reported	igd	2	TRUE
rs7705526	A	C	A	C	0.0776022	-0.0312	0.326578	0.3448	FALSE	FALSE	FALSE	ebi-a-GCST003724	5	1285974	0.0265	34950	0.2192	Bipolar disorder || id:ebi-a-GCST003724	Bipolar disorder	Bipolar disorder || ||	TRUE	igd	NA	NA	NA	NA	NA	NA	NA	5	1285974	0.00216124	1e-200	472174	ieu-b-4879	telomere length || id:ieu-b-4879	TRUE	reported	igd	2	TRUE
rs77231040	C	G	C	G	0.0989303	0.7722	0.005742	0.012	FALSE	TRUE	FALSE	ebi-a-GCST003724	10	106320850	0.4265	34950	0.0702005	Bipolar disorder || id:ebi-a-GCST003724	Bipolar disorder	Bipolar disorder || ||	TRUE	igd	TRUE	rs77231040	rs111304834	C	G	A	G	10	106280527	0.0134649	1.99986e-13	472174	ieu-b-4879	telomere length || id:ieu-b-4879	TRUE	reported	igd	2	TRUE
rs7772289	T	G	T	G	0.017549	-0.0342	0.503081	0.53	FALSE	FALSE	FALSE	ebi-a-GCST003724	6	28674322	0.0222	34950	0.1216	Bipolar disorder || id:ebi-a-GCST003724	Bipolar disorder	Bipolar disorder || ||	TRUE	igd	NA	NA	NA	NA	NA	NA	NA	6	28674322	0.00200003	1.69981e-18	472174	ieu-b-4879	telomere length || id:ieu-b-4879	TRUE	reported	igd	2	TRUE
rs77732866	A	G	A	G	0.0177942	0.0395	0.137597	0.1413	FALSE	FALSE	FALSE	ebi-a-GCST003724	2	58979879	0.0317	34950	0.1848	Bipolar disorder || id:ebi-a-GCST003724	Bipolar disorder	Bipolar disorder || ||	TRUE	igd	NA	NA	NA	NA	NA	NA	NA	2	58979879	0.00290595	9.20005e-10	472174	ieu-b-4879	telomere length || id:ieu-b-4879	TRUE	reported	igd	2	TRUE
rs7790856	T	C	T	C	-0.0437199	-0.0221	0.289139	0.2922	FALSE	FALSE	FALSE	ebi-a-GCST003724	7	124459852	0.0243	34950	0.4867	Bipolar disorder || id:ebi-a-GCST003724	Bipolar disorder	Bipolar disorder || ||	TRUE	igd	NA	NA	NA	NA	NA	NA	NA	7	124459852	0.00220526	1.80011e-87	472174	ieu-b-4879	telomere length || id:ieu-b-4879	TRUE	reported	igd	2	TRUE
rs78491606	C	A	C	A	-0.0756311	-0.0743	0.018433	0.0173	FALSE	FALSE	FALSE	ebi-a-GCST003724	3	72891547	0.1077	34950	0.4409	Bipolar disorder || id:ebi-a-GCST003724	Bipolar disorder	Bipolar disorder || ||	TRUE	igd	NA	NA	NA	NA	NA	NA	NA	3	72891547	0.00741168	1.9002e-24	472174	ieu-b-4879	telomere length || id:ieu-b-4879	TRUE	reported	igd	2	TRUE
rs80324517	A	G	A	G	0.0396515	0.0114	0.048259	0.0521	FALSE	FALSE	FALSE	ebi-a-GCST003724	6	204031	0.054	34950	0.8253	Bipolar disorder || id:ebi-a-GCST003724	Bipolar disorder	Bipolar disorder || ||	TRUE	igd	NA	NA	NA	NA	NA	NA	NA	6	204031	0.00466286	1.80011e-17	472174	ieu-b-4879	telomere length || id:ieu-b-4879	TRUE	reported	igd	2	TRUE
rs8102497	A	G	A	G	-0.0149654	0.0095	0.431828	0.436	FALSE	FALSE	FALSE	ebi-a-GCST003724	19	57370055	0.0223	34950	0.6577	Bipolar disorder || id:ebi-a-GCST003724	Bipolar disorder	Bipolar disorder || ||	TRUE	igd	NA	NA	NA	NA	NA	NA	NA	19	57370055	0.0020233	1.39991e-13	472174	ieu-b-4879	telomere length || id:ieu-b-4879	TRUE	reported	igd	2	TRUE
rs8105767	G	A	G	A	0.0328384	-0.0039	0.29467	0.2886	FALSE	FALSE	FALSE	ebi-a-GCST003724	19	22215441	0.0244	34950	0.8074	Bipolar disorder || id:ebi-a-GCST003724	Bipolar disorder	Bipolar disorder || ||	TRUE	igd	NA	NA	NA	NA	NA	NA	NA	19	22215441	0.00220117	2.49977e-50	472174	ieu-b-4879	telomere length || id:ieu-b-4879	TRUE	reported	igd	2	TRUE
rs869785	C	T	C	T	-0.0147303	0.0141	0.672471	0.6617	FALSE	FALSE	FALSE	ebi-a-GCST003724	3	24347800	0.0236	34950	0.633	Bipolar disorder || id:ebi-a-GCST003724	Bipolar disorder	Bipolar disorder || ||	TRUE	igd	NA	NA	NA	NA	NA	NA	NA	3	24347800	0.00212801	4.40048e-12	472174	ieu-b-4879	telomere length || id:ieu-b-4879	TRUE	reported	igd	2	TRUE
rs871134	T	C	T	C	-0.0182986	0.0176	0.569032	0.5606	FALSE	FALSE	FALSE	ebi-a-GCST003724	4	7044380	0.0229	34950	0.4684	Bipolar disorder || id:ebi-a-GCST003724	Bipolar disorder	Bipolar disorder || ||	TRUE	igd	NA	NA	NA	NA	NA	NA	NA	4	7044380	0.0020263	1.69981e-19	472174	ieu-b-4879	telomere length || id:ieu-b-4879	TRUE	reported	igd	2	TRUE
rs932002	T	C	T	C	-0.0402052	0.0166	0.150843	0.1564	FALSE	FALSE	FALSE	ebi-a-GCST003724	1	226577306	0.0304	34950	0.651499	Bipolar disorder || id:ebi-a-GCST003724	Bipolar disorder	Bipolar disorder || ||	TRUE	igd	NA	NA	NA	NA	NA	NA	NA	1	226577306	0.00279667	7.29962e-47	472174	ieu-b-4879	telomere length || id:ieu-b-4879	TRUE	reported	igd	2	TRUE
rs9398196	G	A	G	A	-0.0143586	0.0029	0.52005	0.51	FALSE	FALSE	FALSE	ebi-a-GCST003724	6	109601554	0.0222	34950	0.8848	Bipolar disorder || id:ebi-a-GCST003724	Bipolar disorder	Bipolar disorder || ||	TRUE	igd	NA	NA	NA	NA	NA	NA	NA	6	109601554	0.00201175	9.49948e-13	472174	ieu-b-4879	telomere length || id:ieu-b-4879	TRUE	reported	igd	2	TRUE
rs939916	A	G	A	G	0.0241795	0.0517	0.669967	0.6829	FALSE	FALSE	FALSE	ebi-a-GCST003724	11	202253	0.024	34950	0.0291099	Bipolar disorder || id:ebi-a-GCST003724	Bipolar disorder	Bipolar disorder || ||	TRUE	igd	NA	NA	NA	NA	NA	NA	NA	11	202253	0.00216724	6.59933e-29	472174	ieu-b-4879	telomere length || id:ieu-b-4879	TRUE	reported	igd	2	TRUE
rs9419958	C	T	C	T	-0.0810098	0.0432	0.86139	0.8627	FALSE	FALSE	FALSE	ebi-a-GCST003724	10	105675946	0.032	34950	0.1706	Bipolar disorder || id:ebi-a-GCST003724	Bipolar disorder	Bipolar disorder || ||	TRUE	igd	NA	NA	NA	NA	NA	NA	NA	10	105675946	0.00293847	2.60016e-167	472174	ieu-b-4879	telomere length || id:ieu-b-4879	TRUE	reported	igd	2	TRUE
rs9600019	T	C	T	C	0.0127134	-0.0467	0.335579	0.3247	FALSE	FALSE	FALSE	ebi-a-GCST003724	13	73317585	0.0235	34950	0.0591303	Bipolar disorder || id:ebi-a-GCST003724	Bipolar disorder	Bipolar disorder || ||	TRUE	igd	NA	NA	NA	NA	NA	NA	NA	13	73317585	0.00213096	2.39999e-09	472174	ieu-b-4879	telomere length || id:ieu-b-4879	TRUE	reported	igd	2	TRUE
rs9878436	T	C	T	C	-0.0143407	0.0063	0.434393	0.4407	FALSE	FALSE	FALSE	ebi-a-GCST003724	3	138244400	0.0222	34950	0.9463	Bipolar disorder || id:ebi-a-GCST003724	Bipolar disorder	Bipolar disorder || ||	TRUE	igd	NA	NA	NA	NA	NA	NA	NA	3	138244400	0.00201819	1.20005e-12	472174	ieu-b-4879	telomere length || id:ieu-b-4879	TRUE	reported	igd	2	TRUE
rs9955360	A	C	A	C	-0.0190311	0.011	0.869288	0.8636	FALSE	FALSE	FALSE	ebi-a-GCST003724	18	78008334	0.0331	34950	0.746401	Bipolar disorder || id:ebi-a-GCST003724	Bipolar disorder	Bipolar disorder || ||	TRUE	igd	NA	NA	NA	NA	NA	NA	NA	18	78008334	0.00299791	2.19999e-10	472174	ieu-b-4879	telomere length || id:ieu-b-4879	TRUE	reported	igd	2	TRUE
